# Supplementary material for: Quantifying Physical Activity and Sedentary Behavior in Adults with Intellectual Disability: A Scoping Review of Assessment Methodologies
Source: Healthcare (Basel). 2024 Sep 24;12(19):1912. doi: 10.3390/healthcare12191912 (PMC11476182; doi:10.3390/healthcare12191912)
Supplement: Supplementary file 1 [file healthcare-12-01912-s001.zip]

Archive with 1 entries (1 files):
- healthcare-3176219-supplementary.pdf
